# Supplementary material for: Early Changes in LIPI Score Predict Immune-Related Adverse Events: A Propensity Score Matched Analysis in Advanced Non-Small Cell Lung Cancer Patients on Immune Checkpoint Blockade
Source: Cancers (Basel). 2024 Jan 20;16(2):453. doi: 10.3390/cancers16020453 (PMC10814049; doi:10.3390/cancers16020453)
Supplement: Supplementary file 1 [file cancers-16-00453-s001.zip]

Archive with 1 entries (1 files):
- cancers-2822620-supplementary.pdf
